# Supplementary material for: Removal of Per- and Polyfluoroalkyl Substances Using Commercially Available Sorbents
Source: Materials (Basel). 2025 Mar 15;18(6):1299. doi: 10.3390/ma18061299 (PMC11943809; doi:10.3390/ma18061299)
Supplement: Supplementary file 1 [file materials-18-01299-s001.zip]

Archive with 1 entries (1 files):
- materials-3499418-supplementary.pdf
